# Supplementary material for: Efficacy of Hypnosis on Dental Anxiety and Phobia: A Systematic Review and Meta-Analysis
Source: Brain Sci. 2022 Apr 20;12(5):521. doi: 10.3390/brainsci12050521 (PMC9138388; doi:10.3390/brainsci12050521)
Supplement: Supplementary file 1 [file brainsci-12-00521-s001.zip]

Archive with 3 entries (3 files):
- Supplementary Table S1. Details of included studies.pdf
- Supplementary Table S2. List of excluded papers.pdf
- Supplementary Table S3. PRISMA checklist.pdf
